# Supplementary material for: Neural correlates of religious behavior related to Christianity: an ALE meta-analysis
Source: Front Psychol. 2025 Mar 7;16:1557796. doi: 10.3389/fpsyg.2025.1557796 (PMC11926137; doi:10.3389/fpsyg.2025.1557796)
Supplement: SUPPLEMENTARY FILE 1 — List of excluded studies. [file Table_1.XLSX]

## Sheet: Sheet1
EXCLUDE: 1=irrelevant; 2=no brain coordinate	Authors	Title	Year	Source title	DOI
1	Lee A.C.H.; Robbins T.W.; Graham K.S.; Owen A.M.	“Pray or prey?” Dissociation of semantic memory retrieval from episodic memory processes using positron emission tomography and a novel homophone task	2002	NeuroImage	10.1006/nimg.2002.1101
1	Jasmin K.M.; McGettigan C.; Agnew Z.K.; Lavan N.; Josephs O.; Cummins F.; Scott S.K.	Cohesion and joint speech: Right hemisphere contributions to synchronized vocal production	2016	Journal of Neuroscience	10.1523/JNEUROSCI.4075-15.2016
1	Shimomura T.; Fujiki M.; Akiyoshi J.; Yoshida T.; Tabata M.; Kabasawa H.; Kobayashi H.	Functional brain mapping during recitation of Buddhist scriptures and repetition of the Namu Amida Butsu; a study in experienced Japanese monks; [Deneyimli budist keşişlerin budist duaları ezberden okurken ve nembutsu dualarını tekrar ederlerken aktive olan beyin bölgeleri]	2008	Turkish Neurosurgery	NA
1	Ghahremani D.G.	Craving, prayer, and the brain	2017	American Journal of Drug and Alcohol Abuse	10.1080/00952990.2016.1200061
1	Messer N.	Judging the Secret Thoughts of All: Functional Neuroimaging, ‘Brain Reading’, and the Theological Ethics of Privacy1	2021	Studies in Christian Ethics	10.1177/0953946820910328
1	Drummond S.P.A.; Bischoff-Grethe A.; Dinges D.F.; Ayalon L.; Mednick S.C.; Meloy M.J.	The neural basis of the psychomotor vigilance task	2005	Sleep	NA
1	Colcombe S.J.; Kramer A.F.; McAuley E.; Erickson K.I.; Scalf P.	Neurocognitive aging and cardiovascular fitness: Recent findings and future directions	2004	Journal of Molecular Neuroscience	10.1385/jmn:24:1:009
1	Newberg A.B.	The neuroscientific study of spiritual practices	2014	Frontiers in Psychology	10.3389/fpsyg.2014.00215
1	Decety J.; Echols S.; Correll J.	The blame game: The effect of responsibility and social stigma on empathy for pain	2010	Journal of Cognitive Neuroscience	10.1162/jocn.2009.21266
1	Han S.; Gu X.; Mao L.; Ge J.; Wang G.; Ma Y.	Neural substrates of self-referential processing in Chinese Buddhists	2009	Social Cognitive and Affective Neuroscience	10.1093/scan/nsp027
1	Kollndorfer K.; Fischmeister F.P.; Kasprian G.; Prayer D.; Schöpf V.	A systematic investigation of the invariance of resting-state network patterns: Is resting-state fMRI ready for pre-surgical planning?	2013	Frontiers in Human Neuroscience	10.3389/fnhum.2013.00095
1	Committeri G.; Bondi D.; Sestieri C.; Di Matteo G.; Piervincenzi C.; Doria C.; Ruffini R.; Baldassarre A.; Pietrangelo T.; Sepe R.; Navarra R.; Chiacchiaretta P.; Ferretti A.; Verratti V.	Neuropsychological and Neuroimaging Correlates of High-Altitude Hypoxia Trekking during the "gokyo Khumbu/Ama Dablam" Expedition	2022	High Altitude Medicine and Biology	10.1089/ham.2021.0029
1	Ong W.-Y.; Stohler C.S.; Herr D.R.	Role of the Prefrontal Cortex in Pain Processing	2019	Molecular Neurobiology	10.1007/s12035-018-1130-9
1	Kalra L.-P.; Khatter H.; Ramanathan S.; Sapehia S.; Devi K.; Kaliyaperumal A.; Bal D.; Sebastian I.; Kakarla R.; Singhania A.; Rathore S.; Klinsing S.; Pandian J.D.; Foerch C.	Serum GFAP for stroke diagnosis in regions with limited access to brain imaging (BE FAST India)	2021	European Stroke Journal	10.1177/23969873211010069
1	Rainer L.J.; Kuchukhidze G.; Trinka E.; Braun M.; Kronbichler M.; Langthaler P.; Zimmermann G.; Kronbichler L.; Said-Yürekli S.; Kirschner M.; Zamarian L.; Schmid E.; Jokeit H.; Höfler J.	Recognition and perception of emotions in juvenile myoclonic epilepsy	2023	Epilepsia	10.1111/epi.17783
1	Beissner F.; Henke C.	Methodological problems in fMRI studies on acupuncture: A critical review with special emphasis on visual and auditory cortex activations	2011	Evidence-based Complementary and Alternative Medicine	10.1093/ecam/nep154
1	Chiu C.; Cheng W.; Lin Y.; Lin T.; Chang H.; Chang Y.; Lee C.; Chang H.; Liu C.	A pilot study: handgrip as a predictor in the disease progression of SCA3	2023	Orphanet Journal of Rare Diseases	10.1186/s13023-023-02948-3
1	Demertzi A.; Schnakers C.; Ledoux D.; Chatelle C.; Bruno M.-A.; Vanhaudenhuyse A.; Boly M.; Moonen G.; Laureys S.	Different beliefs about pain perception in the vegetative and minimally conscious states: a European survey of medical and paramedical professionals	2009	Progress in Brain Research	10.1016/S0079-6123(09)17722-1
1	Gao J.; Skouras S.; Leung H.K.; Wu B.W.Y.; Wu H.; Chang C.; Sik H.H.	Repetitive Religious Chanting Invokes Positive Emotional Schema to Counterbalance Fear: A Multi-Modal Functional and Structural MRI Study	2020	Frontiers in Behavioral Neuroscience	10.3389/fnbeh.2020.548856
1	Ladd K.L.; Cook C.A.; Foreman K.M.; Ritter E.A.	Neuroimaging of prayer: Questions of validity	2015	Psychology of Religion and Spirituality	10.1037/a0039124
1	Chin F.; Chou R.; Waqas M.; Vakharia K.; Rai H.; Levy E.; Holmes D.	Efficacy of prayer in inducing immediate physiological changes: A systematic analysis of objective experiments	2021	Journal of Complementary and Integrative Medicine	10.1515/jcim-2020-0075
1	Hus Y.	Detecting Time Concept Competence in Children with Autism Spectrum and Attention Disorders	2022	Neuropsychiatric Disease and Treatment	10.2147/NDT.S331985
1	Wahbeh H.; Sagher A.; Back W.; Pundhir P.; Travis F.	A Systematic Review of Transcendent States Across Meditation and Contemplative Traditions	2018	Explore	10.1016/j.explore.2017.07.007
1	Lecluse F.L.E.; Polder T.	Stuttering and the insula of Johann Christian Reil. Following the two-hundredth death anniversary of Johann Christian Reil on November 22, 1813; [Stotteren en de insula van Johann Christian Reil naar aanleiding van de tweehonderdste sterfdag van Johann Christian Reil op 22 November 1813]	2014	Nederlands Tijdschrift voor Keel- Neus- Oorheelkunde	NA
1	Liu J.; Li J.; Feng L.; Li L.; Tian J.; Lee K.	Seeing Jesus in toast: Neural and behavioral correlates of face pareidolia	2014	Cortex	10.1016/j.cortex.2014.01.013
1	Kraus C.; Klöbl M.; Tik M.; Auer B.; Vanicek T.; Geissberger N.; Pfabigan D.M.; Hahn A.; Woletz M.; Paul K.; Komorowski A.; Kasper S.; Windischberger C.; Lamm C.; Lanzenberger R.	Correction to: The pulvinar nucleus and antidepressant treatment: dynamic modeling of antidepressant response and remission with ultra-high field functional MRI (Molecular Psychiatry, (2019), 24, 5, (746-756), 10.1038/s41380-017-0009-x)	2019	Molecular Psychiatry	10.1038/s41380-018-0032-6
1	Kollndorfer K.; Furtner J.; Krajnik J.; Prayer D.; Schöpf V.	Attention shifts the language network reflecting paradigm presentation	2013	Frontiers in Human Neuroscience	10.3389/fnhum.2013.00809
1	Newberg A.B.; Wintering N.A.; Yaden D.B.; Waldman M.R.; Reddin J.; Alavi A.	A case series study of the neurophysiological effects of altered states of mind during intense Islamic prayer	2015	Journal of Physiology Paris	10.1016/j.jphysparis.2015.08.001
1	Ponseti J.; Granert O.; Jansen O.; Wolff S.; Beier K.; Neutze J.; Deuschl G.; Mehdorn H.; Siebner H.; Bosinski H.	Assessment of pedophilia using hemodynamic brain response to sexual stimuli	2012	Archives of General Psychiatry	10.1001/archgenpsychiatry.2011.130
1	Singh R.B.; Torshin V.I.; Al-Bawareed O.A.; Narsingh V.; Mojto V.; De Meester F.; Wichansawakun S.; Isaza A.; Kartikey K.	Physiological imaging: A new approach for assessment of neuropsychiatric and cardiovascular diseases	2018	World Heart Journal	NA
1	Rim J.I.; Ojeda J.C.; Svob C.; Kayser J.; Drews E.; Kim Y.; Tenke C.E.; Skipper J.; Weissman M.M.	Current Understanding of Religion, Spirituality, and Their Neurobiological Correlates	2019	Harvard Review of Psychiatry	10.1097/HRP.0000000000000232
1	Agutter P.S.; Shoja M.M.; Tubbs R.S.; Rashidi M.R.; Khalili M.; Hosseini S.F.; Ghabili K.; Cohen-Gadol A.A.; Loukas M.	Hysterical paralysis and premature burial: A medieval Persian case, fear and fascination in the west, and modern practice	2013	Journal of Forensic and Legal Medicine	10.1016/j.jflm.2012.05.006
1	Gaw A.C.	Religious Belief at the Level of the Brain: Neural Correlates and Influence of Culture	2019	Journal of Nervous and Mental Disease	10.1097/NMD.0000000000001016
1	Hougaard A.; Lindberg U.; Arngrim N.; Larsson H.B.W.; Olesen J.; Amin F.M.; Ashina M.; Haddock B.T.	Evidence of a christmas spirit network in the brain: Functional MRI study	2015	BMJ (Online)	10.1136/bmj.h6266
1	Perez-Diaz O.; Barrós-Loscertales A.; Schjoedt U.; González-Mora J.L.; Rubia K.; Suero J.; Hernández S.E.	Monitoring the neural activity associated with praying in Sahaja Yoga meditation	2023	BMC Neuroscience	10.1186/s12868-023-00828-x
1	Galanter M.; Josipovic Z.; Dermatis H.; Weber J.; Millard M.A.	An initial fMRI study on neural correlates of prayer in members of Alcoholics Anonymous	2017	American Journal of Drug and Alcohol Abuse	10.3109/00952990.2016.1141912
1	Sharpee et al.	25th Annual Computational Neuroscience Meeting: CNS-2016	2016	BMC Neuroscience	10.1186/s12868-016-0283-6
1	Fairhall	Cross Recruitment of Domain-Selective Cortical Representations Enables Flexible Semantic Knowledge	2020	Journal of Neuroscience	10.1523/JNEUROSCI.2224-19.2020
1	AlMahrouqi, K.; Mostafa, M.M.	Neural correlates of Quran recitals: a functional magnetic resonance imaging (fMRI) analysis	2023	Multimed Tools Appl	10.1007/s11042-023-15588-3
1	Dokulil	How did Locke nearly come to be a Deist?	2005	Filosofický časopis	NA
1	Jones	Peering into People's Brains: Neuroscience's Intrusion into Our Inner Sanctum	2010	Journal of the American Scientific Affiliation	NA
1	Xia et al.	Temporal Features of the Differentiation between Self-Name and Religious Leader Name among Christians: An ERP Study	2018	Frontiers in Psychology	10.3389/fpsyg.2017.02114
1	Ladd K.L.	Labyrinths, Mannequins, fMRI, and Eyeballs: Toward a Psychology of Prayer	2016	International Journal of Psychology	NA
1	Hyatt et al.	Personality Traits Share Overlapping Neuroanatomical Correlates With Internalizing and Externalizing Psychopathology	2019	Journal of Abnormal Psychology	10.1037/abn0000391
1	Shinoura et al.	Damage of left temporal lobe resulting in conversion of speech to Sutra, a Buddhist prayer stored in the right hemisphere	2010	Neurocase	10.1080/13554790903559689
1	Forman, R.K.C.; Wald-Fuhrmann, M.	The Body of the Body of Christ: An Introduction to Hyperscanning Research and a Discussion of Its Possible Implications for Understanding Social Experiences During Religious Gatherings	2024	Pastoral Psychol	10.1007/s11089-024-01142-x
1	Strawn	What Might Job's Gesture Mean? Job 40:4 in Artistic Perspective	2024	Hebrew Bible and Ancient Israel (HeBAI)	10.1628/hebai-2024-0005
1	Wintering N.A.; Yaden D.B.; Conklin C.; Alizadeh M.; Mohamed F.B.; Zhong L.; Bowens B.; Monti D.A.; Newberg A.B.	Effect of a one-week spiritual retreat on brain functional connectivity: A preliminary study	2021	Religions	10.3390/rel12010023
2	Schjødt U.; Stødkilde-Jørgensen H.; Geertz A.W.; Roepstorff A.	Rewarding prayers	2008	Neuroscience Letters	10.1016/j.neulet.2008.07.068
2	Baldwin P.R.; Velasquez K.; Koenig H.G.; Salas R.; Boelens P.A.	Neural correlates of healing prayers, depression and traumatic memories: A preliminary study	2016	Complementary Therapies in Medicine	10.1016/j.ctim.2016.07.002
2	Ferguson M.A.; Nielsen J.A.; King J.B.; Dai L.; Giangrasso D.M.; Holman R.; Korenberg J.R.; Anderson J.S.	Reward, salience, and attentional networks are activated by religious experience in devout Mormons	2018	Social Neuroscience	10.1080/17470919.2016.1257437
2	Newberg et al.	Cerebral blood flow during meditative prayer: Preliminary findings and methodological issues	2003	Perceptual and Motor Skills	10.2466/PMS.97.6.625-630
2	Newberg A.B.; Wintering N.A.; Morgan D.; Waldman M.R.	The measurement of regional cerebral blood flow during glossolalia: A preliminary SPECT study	2006	Psychiatry Research - Neuroimaging	10.1016/j.pscychresns.2006.07.001
